# Supplementary material for: The Clostridium botulinum C2 Toxin Subunit C2IIa Delivers Enzymes with Positively Charged N-Termini into the Cytosol of Target Cells
Source: Toxins (Basel). 2023 Jun 9;15(6):390. doi: 10.3390/toxins15060390 (PMC10305195; doi:10.3390/toxins15060390)
Supplement: Supplementary file 1 [file toxins-15-00390-s001.zip]

Archive with 1 entries (1 files):
- toxins-2417529-supplementary.pdf
